# Supplementary material for: Analysis of the Behavior of Deep Eutectic Solvents upon Addition of Water: Its Effects over a Catalytic Reaction
Source: Molecules. 2024 Jul 12;29(14):3296. doi: 10.3390/molecules29143296 (PMC11279026; doi:10.3390/molecules29143296)
Supplement: Supplementary file 1 [file molecules-29-03296-s001.zip]

Archive with 1 entries (1 files):
- molecules-3033086-supplementary.pdf
